# Supplementary material for: A deep learning framework for comprehensive prediction of human RNA G-quadruplex-binding proteins
Source: Bioinformatics. 2026 Feb 19;42(3):btag088. doi: 10.1093/bioinformatics/btag088 (PMC13169518; doi:10.1093/bioinformatics/btag088)
Supplement: btag088_Supplementary_Data [file btag088_supplementary_data.zip]

Archive with 3 entries (3 files):
- Supplementary_File_1.xlsx
- Supplementary_File_2.csv
- SupplementaryFile.pdf
