# Supplementary material for: A deep learning framework for comprehensive prediction of human RNA G-quadruplex-binding proteins
Source: Bioinformatics. 2026 Feb 19;42(3):btag088. doi: 10.1093/bioinformatics/btag088 (PMC13169518; doi:10.1093/bioinformatics/btag088)
Supplement: btag088_Supplementary_Data [file btag088_supplementary_data.zip › Supplementary_File_2.csv]

ID	Prediction score
Q8TF01	0.96
Q9UBP9	0.91
Q99613	0.96
Q9NRX1	0.94
Q13099	0.92
Q969G6	0.93
Q9H223	0.91
P54652	0.94
Q02539	0.94
P47813	0.97
O60499	0.90
P61353	0.97
Q9Y2T7	0.93
Q9Y5K8	0.91
P13073	0.92
Q7L5N1	0.94
Q96I25	0.96
Q96RL7	0.93
Q15555	0.91
Q9Y4B4	0.95
P06899	0.92
Q9GZS3	0.93
O76031	0.95
Q9Y6R1	0.94
Q96SB8	0.94
Q5T280	0.90
Q9H0S4	0.94
Q14692	0.94
Q9Y606	0.94
P52435	0.91
Q9Y6E2	0.93
Q96F07	0.91
Q13621	0.93
O43678	0.92
P40937	0.94
Q9UJX3	0.91
P13645	0.90
Q9UQ90	0.93
Q16537	0.92
Q9H9T3	0.95
Q9H009	0.93
Q9BZE2	0.94
Q9UHQ4	0.91
Q15397	0.96
A6NCM1	0.92
Q13838	0.94
Q93034	0.90
Q9NZZ3	0.95
P28340	0.94
P05423	0.96
Q9H1D9	0.94
A8MV81	0.91
Q96CN4	0.91
Q9NVH2	0.91
P07992	0.93
Q92968	0.90
Q8N257	0.91
P19447	0.96
O75151	0.91
Q14318	0.90
Q9Y535	0.96
Q15147	0.95
P48775	0.93
P41567	0.96
O95721	0.94
O75526	0.96
P26639	0.96
P12036	0.95
Q8NDD1	0.95
Q9BTW9	0.94
P07305	0.93
P38159	0.96
Q9BUP0	0.92
O15020	0.91
Q9BWU0	0.93
Q6NV74	0.92
Q13247	0.96
Q9NZE8	0.93
Q9ULT8	0.93
P15374	0.94
Q9NQ66	0.94
Q9UMR2	0.94
Q9H307	0.96
O15212	0.90
O60524	0.96
P35606	0.95
P39656	0.94
Q9BT43	0.96
P34932	0.95
Q00765	0.90
P13535	0.93
Q96K80	0.92
Q9NT62	0.93
Q9UI12	0.91
Q8NEB9	0.91
Q96T88	0.90
Q9Y5A9	0.91
Q9BTC8	0.92
Q99575	0.93
Q5JVS0	0.96
P46459	0.92
O95995	0.95
P54284	0.95
Q5T2N8	0.90
P13805	0.95
Q9UPM8	0.91
O75127	0.91
Q12756	0.92
P68363	0.90
P84101	0.95
Q8NHQ9	0.95
A8MPP1	0.93
Q13885	0.90
O75146	0.93
O60508	0.96
P25789	0.91
P08397	0.95
Q14978	0.96
O60739	0.96
O75792	0.91
Q9NW13	0.97
O96005	0.92
P49902	0.91
Q9ULX3	0.90
Q7Z6K5	0.94
P54577	0.96
O14576	0.92
P33992	0.95
Q9UIG0	0.92
P62995	0.96
P83369	0.95
Q9BT78	0.92
Q86YQ8	0.91
Q2VYF4	0.90
P29536	0.95
P42263	0.91
Q9H944	0.92
Q08J23	0.95
P27695	0.94
O94973	0.96
Q00722	0.93
O43290	0.97
Q96FC9	0.90
Q9NTI5	0.96
Q5XKE5	0.91
O60671	0.92
Q9H9G7	0.91
Q9Y3B9	0.90
P28370	0.95
P0CB38	0.91
Q14181	0.93
P49448	0.94
Q9NXE8	0.95
P55081	0.96
Q9P2K1	0.94
Q9Y608	0.90
P78346	0.92
Q9GZP4	0.92
P43246	0.96
O00303	0.92
Q16206	0.90
Q9H444	0.94
Q7Z569	0.91
P19367	0.91
Q96DT5	0.90
Q5BKY9	0.93
Q8IXQ4	0.95
Q5TBA9	0.94
Q9Y6Q5	0.97
O75923	0.91
P13051	0.91
Q9Y3B2	0.96
P49917	0.94
Q8TCC3	0.93
Q9P021	0.96
Q9UPY3	0.93
A6NNA2	0.91
Q7LG56	0.96
Q9UGY1	0.96
Q13200	0.94
Q9NXB0	0.92
Q93079	0.91
Q9NW82	0.95
Q96CT7	0.95
O75369	0.94
B2RXH8	0.92
Q14CX7	0.94
Q8N9E0	0.94
Q92733	0.95
Q8WXX0	0.93
Q9H6S0	0.93
Q9HCD5	0.96
Q9Y366	0.91
Q13976	0.93
Q16181	0.94
Q13243	0.96
Q9BRL6	0.92
Q9Y2T4	0.91
Q9C0B7	0.93
A0A8I5KQE6	0.91
O75683	0.95
Q5SWX8	0.91
Q9ULC4	0.90
Q12872	0.95
Q9NRW7	0.93
Q8N2Z9	0.91
Q8WVF1	0.94
P12882	0.94
O75344	0.93
P31644	0.91
Q9NRH3	0.94
Q9Y512	0.92
P17066	0.91
Q8TD26	0.95
P0DMV8	0.94
Q5TAP6	0.94
Q9BR76	0.90
Q96AX1	0.93
P62304	0.96
Q5VV42	0.91
Q9NRA8	0.94
Q9Y5S9	0.96
P12956	0.96
Q8WWQ0	0.91
O60763	0.92
P48736	0.92
Q92889	0.95
O15372	0.95
Q86TB9	0.94
Q9Y6A4	0.96
Q14008	0.96
Q96HP0	0.93
Q05BV3	0.91
Q9P2E9	0.93
Q13868	0.96
Q9HC10	0.93
Q9HB71	0.95
P11498	0.93
O75439	0.95
O43752	0.93
Q9NYK5	0.90
Q9NRP4	0.91
O15484	0.90
Q8N5G0	0.92
Q15024	0.95
O00232	0.96
Q8TE73	0.91
Q8TBC4	0.92
Q13033	0.94
P11277	0.90
Q13442	0.96
A0A024R1R8	0.94
Q15545	0.91
O14957	0.93
P13804	0.92
Q9UKI8	0.92
O75691	0.93
O95363	0.93
Q969X6	0.93
Q9Y376	0.94
Q5VWG9	0.93
Q13303	0.95
P16298	0.94
Q6P3X3	0.93
Q9P2K5	0.96
Q8NEJ9	0.96
Q9BVA0	0.94
Q9UGC7	0.93
Q9Y4L1	0.90
Q92572	0.94
Q6N069	0.92
Q9ULU4	0.91
Q96LT9	0.90
Q14691	0.92
P04350	0.90
Q9UHL0	0.92
P13929	0.95
P59998	0.93
Q8NDA8	0.94
Q9P2H3	0.92
O00264	0.92
O95900	0.94
Q10713	0.95
O43823	0.96
Q5JSH3	0.91
P0DMR1	0.92
O75419	0.91
P47874	0.91
Q9NUL7	0.94
Q8IVV2	0.94
Q13427	0.95
Q6UX04	0.96
Q8N1G4	0.95
P07196	0.92
Q9NPI1	0.90
Q8IYB8	0.94
Q9NWB7	0.93
O15066	0.91
O75937	0.96
P21695	0.93
P40692	0.96
Q14197	0.95
Q96T23	0.94
Q9UMN6	0.91
P33240	0.91
Q04837	0.96
Q9Y496	0.94
Q8N6H7	0.91
Q9BQ15	0.94
O60264	0.95
Q8TBA6	0.92
Q9H4M9	0.91
Q9NQG5	0.92
O75494	0.95
Q00169	0.93
Q13733	0.91
Q9UJX2	0.91
Q9NQS7	0.92
Q9NVP1	0.95
Q9Y3A2	0.97
P14317	0.93
P21281	0.92
Q96B26	0.94
Q9H0B6	0.93
Q92878	0.94
P80723	0.94
Q99633	0.94
P09132	0.96
P42696	0.96
P06454	0.95
Q9NUU7	0.94
Q9UJG1	0.94
P49643	0.93
Q2VIR3	0.95
Q52LJ0	0.95
Q9NZN3	0.91
P11216	0.91
Q9Y3B4	0.91
Q99880	0.90
Q15059	0.94
P00966	0.90
Q8TF46	0.94
Q99707	0.90
Q2LD37	0.95
O60942	0.94
A6NHR9	0.93
Q8NI36	0.90
P08579	0.96
P21359	0.94
P36578	0.96
Q8N0T1	0.93
Q14004	0.93
Q9GZV4	0.94
Q9NZR1	0.93
Q9BQT8	0.94
Q9H2J4	0.92
Q14562	0.96
O00488	0.93
O95340	0.90
Q13409	0.93
Q6Q759	0.92
Q96ST2	0.95
Q9Y265	0.93
Q8TA86	0.95
Q8WVM7	0.95
O00148	0.94
Q8WVS4	0.91
Q8TAP4	0.95
Q01658	0.94
Q92530	0.91
O43257	0.91
P59282	0.92
Q9H845	0.92
Q05086	0.92
P25800	0.93
Q9Y3P9	0.92
Q9NX20	0.96
P30793	0.92
Q8N9C0	0.95
P49821	0.91
Q9BTE6	0.94
Q9HAV4	0.92
P24539	0.93
Q86UT8	0.93
O75312	0.95
Q66LE6	0.93
P04259	0.93
O75534	0.96
Q9C086	0.91
P13984	0.95
P06732	0.93
Q96K17	0.92
Q6P1J9	0.96
P82970	0.95
Q15054	0.93
Q9H3U1	0.92
Q96CM3	0.93
Q9P2H5	0.92
Q969Q0	0.95
Q96MR6	0.95
P33993	0.95
Q9BZL1	0.94
Q9BTT0	0.91
P06733	0.95
P62487	0.97
Q9H875	0.96
Q8NF50	0.93
P28070	0.93
Q9UI46	0.94
P55769	0.96
Q9Y262	0.95
P12883	0.93
P55010	0.95
P06737	0.90
Q96M32	0.91
Q8TAF3	0.91
O75940	0.95
Q8NHM5	0.94
Q8TCX1	0.91
Q58FG0	0.93
Q2TB90	0.90
Q14185	0.95
Q66PJ3	0.91
Q13356	0.92
Q9Y4G6	0.92
Q96NB3	0.94
P62195	0.92
O94880	0.91
Q16134	0.91
Q96J01	0.93
Q9Y4A5	0.95
P50502	0.91
Q8WVY7	0.92
Q12894	0.93
Q7L4I2	0.96
P62310	0.96
O43156	0.94
Q9Y276	0.93
P30613	0.92
Q86US8	0.95
P0DPB6	0.92
O43776	0.91
Q9H2K0	0.90
Q13561	0.95
P20810	0.93
Q03111	0.94
Q9Y2R4	0.92
Q9BW30	0.93
Q7Z739	0.91
Q9Y484	0.92
Q9Y285	0.93
O75448	0.93
Q96PV6	0.92
Q7Z2W9	0.94
P86790	0.91
Q659C4	0.92
Q6ZVM7	0.91
Q9BUQ8	0.96
Q15311	0.90
Q13617	0.93
Q9Y3T9	0.95
Q9UNM6	0.93
O60447	0.91
P60880	0.94
P54296	0.94
O43426	0.91
P55011	0.93
O95166	0.90
Q96EV2	0.94
Q6ZU35	0.92
Q6ZT12	0.91
Q9UKN8	0.92
Q99541	0.94
P15170	0.92
P42167	0.93
P02538	0.94
P56470	0.90
P42336	0.90
Q92598	0.92
Q9NXZ2	0.94
P24928	0.95
Q8WV60	0.92
Q9UNQ2	0.93
Q9H267	0.92
P62312	0.93
Q9UHV9	0.94
Q9H2M9	0.91
Q13111	0.92
O14777	0.93
Q13685	0.93
P16401	0.96
Q99426	0.93
Q9NY93	0.93
Q9Y570	0.93
Q96QU8	0.91
P45379	0.96
Q9NSE4	0.90
Q86WX3	0.96
Q05682	0.95
Q7RTP6	0.90
Q96A49	0.93
Q9H9S4	0.92
Q92526	0.91
Q96SB3	0.91
O60237	0.92
P68371	0.91
Q9UGB7	0.93
P63241	0.94
Q9UPQ9	0.91
Q969P6	0.93
P29084	0.94
Q9UQ84	0.90
Q96RR1	0.91
Q8TD47	0.95
A6NMX2	0.91
Q96BZ8	0.96
Q9H1J1	0.95
A0A3B3IU46	0.95
P51825	0.94
P07355	0.90
O14744	0.95
Q9UBX3	0.91
P52948	0.94
Q86XI2	0.91
Q16778	0.92
P21127	0.95
P55060	0.92
Q16629	0.96
P17661	0.91
Q7Z7H8	0.95
Q9H8M2	0.94
Q00653	0.91
P45974	0.93
P34903	0.90
Q14896	0.95
Q14669	0.91
Q86U06	0.93
P57053	0.91
O43670	0.93
Q9Y5V0	0.96
Q7Z2Z2	0.92
Q96QT4	0.90
P58876	0.92
P48739	0.93
Q1ED39	0.91
Q9BW71	0.91
Q9H3J6	0.92
A0FGR9	0.90
A2RTX5	0.94
Q8WTW3	0.92
Q8N5U6	0.92
P61254	0.97
Q15172	0.92
Q01831	0.94
Q9NSI2	0.92
Q6PD62	0.96
O00471	0.93
Q16540	0.95
Q9BY44	0.93
Q92797	0.94
P57723	0.95
P19838	0.90
B5ME19	0.96
Q9BRS2	0.94
Q9H1H9	0.91
Q9NRZ9	0.94
Q9NWT1	0.92
Q9HAJ7	0.95
Q9BVM2	0.91
Q9BVC3	0.93
Q6P2C8	0.92
Q14746	0.93
Q5T481	0.92
Q9Y2K7	0.91
O14818	0.94
O14662	0.92
O95104	0.93
P18887	0.93
Q9H4G0	0.92
Q08289	0.95
P17612	0.91
Q29RF7	0.96
Q8N1G2	0.92
Q8WUR7	0.92
P11234	0.93
Q8WVR3	0.92
Q6UB99	0.95
Q8N335	0.92
Q6U841	0.93
Q8IZX4	0.94
O94913	0.94
Q15695	0.94
A2RUH7	0.93
P18074	0.94
Q8IXH7	0.93
O60814	0.92
O14646	0.95
Q9NRX2	0.96
Q96DU9	0.92
P62807	0.92
Q15696	0.95
A5YKK6	0.90
O95926	0.96
Q9HAF1	0.90
Q96GC5	0.91
Q96MW5	0.92
Q96MX6	0.94
Q9GZT6	0.92
Q6NXG1	0.93
P61604	0.94
P29374	0.93
Q96JB2	0.93
P50542	0.90
P55160	0.94
Q08999	0.91
Q9BV57	0.91
P20962	0.95
Q9NX58	0.91
O95678	0.93
Q14738	0.94
Q99719	0.92
Q14184	0.92
P49642	0.93
O15047	0.92
Q5QNW6	0.91
Q7KZ85	0.97
Q96EY4	0.93
Q9BV40	0.92
Q9NVA2	0.93
Q15326	0.92
Q6PK04	0.95
Q9UH03	0.93
P34931	0.92
Q15008	0.94
Q9Y3E7	0.90
Q2Y0W8	0.92
Q14147	0.93
P86791	0.91
Q8N9T8	0.94
P04264	0.93
P61129	0.92
Q9BTL3	0.95
O14787	0.94
P35908	0.92
P35249	0.96
Q96ES7	0.93
Q8N6T3	0.92
Q9HC36	0.92
Q15691	0.95
A0A0U1RR37	0.92
P09936	0.95
O76003	0.92
P56556	0.92
Q9H0R8	0.92
O15078	0.92
Q8N442	0.95
Q7Z3Z4	0.91
P11586	0.90
O43237	0.94
O75821	0.96
P22695	0.94
O43791	0.92
P0DMV9	0.94
Q92845	0.95
P43308	0.90
Q9NQ29	0.96
Q86XA9	0.93
Q8WVB6	0.94
Q9H0R1	0.94
P07205	0.94
Q6IEG0	0.91
Q5T653	0.96
Q8N567	0.92
Q9BW62	0.91
P39748	0.92
P36871	0.94
O00445	0.91
Q86WT1	0.93
P31939	0.91
Q86YS7	0.90
Q9Y295	0.93
Q14573	0.94
P62308	0.93
Q9NV06	0.95
Q96AH0	0.95
O60287	0.92
P14678	0.97
Q9UNL2	0.93
P51160	0.90
P61513	0.94
O95373	0.93
Q9Y6D5	0.92
Q7Z7G2	0.94
Q8WVH0	0.93
Q96QK1	0.95
Q96IZ7	0.94
P51665	0.95
Q9UNW9	0.95
Q9NUQ8	0.90
A2PYH4	0.91
P49748	0.94
P61964	0.96
Q9H9Y2	0.96
Q13057	0.91
O00203	0.95
P05204	0.96
Q9NVM9	0.91
Q2WGJ9	0.94
Q8IYB7	0.94
P49916	0.93
Q9H5Z1	0.92
Q502W7	0.90
P19387	0.93
Q7Z478	0.94
O43242	0.96
Q9ULR0	0.96
Q9UQ35	0.91
O00161	0.91
Q8NDV3	0.94
P53803	0.90
Q96AJ1	0.95
Q96L93	0.92
Q9UKX2	0.94
P49815	0.91
O95139	0.91
Q9NTN3	0.95
Q15415	0.90
P52926	0.92
Q9H2W6	0.91
P06730	0.96
Q14324	0.96
Q9BQI5	0.94
Q9NRY5	0.95
Q9NQ94	0.91
Q9Y324	0.96
Q9P1U1	0.92
Q8IY18	0.90
Q8N9N8	0.94
Q93084	0.90
O75351	0.95
O75446	0.93
P49407	0.96
P29966	0.93
Q9Y6J0	0.92
Q8WVT3	0.92
O60841	0.96
Q9ULU8	0.90
Q14565	0.94
Q8N5P1	0.91
P62306	0.94
Q12931	0.94
P12236	0.95
P13533	0.93
A0AV96	0.92
Q9BYC9	0.96
Q8NHW5	0.94
Q9Y291	0.93
Q9UHW5	0.94
Q8IYR0	0.91
P31150	0.93
P42694	0.90
Q2NL82	0.95
P00367	0.94
Q7Z3V4	0.94
Q9NWT8	0.93
Q8N6N3	0.94
O15213	0.95
Q13765	0.94
Q02127	0.93
O00566	0.94
Q9Y4Z0	0.97
Q7Z6E9	0.92
Q96C57	0.90
P09884	0.95
Q92994	0.94
P53041	0.94
Q9NP92	0.95
O00458	0.94
Q8N4P2	0.92
P22415	0.94
O75391	0.93
Q8NEF9	0.93
P51608	0.92
Q567U6	0.95
Q15269	0.94
Q9Y2S6	0.96
O15234	0.96
O75155	0.95
Q9NP64	0.96
P32780	0.91
Q9UKX3	0.93
Q9Y6M9	0.93
Q2TBE0	0.96
A8MWD9	0.91
Q9H0U6	0.95
Q8N3X1	0.90
Q12996	0.94
O75379	0.93
O00625	0.91
Q8N201	0.95
Q8NE71	0.95
Q8TDI8	0.94
O75122	0.92
Q9HBG6	0.94
P04844	0.91
O60271	0.93
Q9NSQ0	0.94
P51572	0.94
Q96GX9	0.91
Q9NZM5	0.96
Q9C0J8	0.94
Q9NVU0	0.94
Q9NXH9	0.91
P22694	0.90
O75150	0.93
Q70Z53	0.95
Q99836	0.91
P13637	0.93
P45378	0.96
P55017	0.92
O00160	0.94
Q68D10	0.95
Q8N5F7	0.96
Q9C0G6	0.91
Q96A35	0.96
P22392	0.92
Q96RP9	0.94
Q5F1R6	0.92
Q8WU90	0.97
Q76EJ3	0.90
O75764	0.91
Q13112	0.91
Q53EL6	0.90
Q6ZR08	0.94
O43633	0.92
P30084	0.94
Q92541	0.96
O95071	0.91
P52756	0.96
P12074	0.93
Q9H8E8	0.92
Q96G46	0.95
Q71U36	0.90
O75909	0.93
Q8IZP2	0.93
Q16514	0.91
Q15526	0.90
O15541	0.95
O14730	0.92
A0A3B3IRV3	0.91
Q9UHD8	0.91
P32856	0.90
Q4LE39	0.93
P61201	0.95
O75955	0.94
P54198	0.91
Q8IVD9	0.92
Q9UL12	0.91
O96015	0.95
Q9UEU0	0.92
O43719	0.94
P30041	0.91
P15313	0.92
P62906	0.96
Q8TDG4	0.93
O60812	0.94
Q8IUH3	0.90
Q8N9I0	0.96
P60174	0.94
P31321	0.91
Q7Z460	0.95
Q9GZS0	0.93
Q92973	0.95
Q9BYJ9	0.92
Q6NVV1	0.93
Q13423	0.93
P38606	0.92
Q9BQ61	0.93
Q5XPI4	0.93
Q9H115	0.92
Q69YN2	0.94
Q92698	0.94
Q96J94	0.96
P43307	0.95
O75083	0.93
P04083	0.90
Q86X95	0.96
Q8IY82	0.95
P12035	0.91
O75131	0.92
O14810	0.94
Q8WWH5	0.92
Q99547	0.95
P19388	0.95
P59780	0.94
Q9Y678	0.95
O60664	0.92
Q9BXC9	0.94
Q9HCG8	0.96
Q96N64	0.93
Q9UFE4	0.95
Q9H814	0.94
Q9BT88	0.90
Q9NW68	0.93
Q92890	0.94
Q14141	0.91
P35251	0.94
Q3B726	0.93
Q99733	0.94
Q14677	0.95
Q8IWE2	0.95
Q96GA3	0.92
Q86UP2	0.92
P82921	0.94
Q8N954	0.93
Q9NWK9	0.92
O60869	0.96
Q92747	0.95
Q7Z392	0.91
O60308	0.90
O94915	0.94
Q08945	0.95
Q9BXJ9	0.95
Q9UKX7	0.94
Q9NV31	0.95
Q9UJA3	0.94
Q8IYD1	0.91
Q9Y6V0	0.91
Q9C0B2	0.93
E9PRG8	0.95
Q96T76	0.91
Q14254	0.92
Q9ULV4	0.92
Q9HCK8	0.94
P53677	0.96
Q9BSV6	0.91
Q96C24	0.90
Q6PI48	0.93
Q8WYA6	0.94
Q5VTT5	0.92
O43768	0.95
Q6P161	0.91
Q58FF3	0.93
Q99543	0.93
Q9UKD2	0.95
Q99436	0.90
Q9ULD4	0.92
Q96JB1	0.92
P29083	0.93
Q9BQ75	0.96
Q12846	0.90
Q15386	0.93
Q9NVH1	0.94
Q9BW85	0.94
O14602	0.97
P60228	0.93
Q0JRZ9	0.94
Q6PGP7	0.92
Q9UQ88	0.95
O00423	0.92
P52306	0.91
Q99595	0.90
Q9P2M7	0.91
Q8N3I7	0.93
O94826	0.93
A5PLN9	0.94
Q15363	0.93
Q9BY07	0.92
P05198	0.96
Q14240	0.94
Q02880	0.95
Q13011	0.93
O60493	0.95
P18206	0.94
Q86XH1	0.94
P46199	0.94
Q6ZRS2	0.92
Q15543	0.95
A0A1B0GTU1	0.93
Q8NDT2	0.96
Q9HAU5	0.96
Q96G21	0.96
Q86TS9	0.92
Q9UJW0	0.94
Q8N7H5	0.95
P62333	0.94
Q5SVS4	0.92
A0A087WV53	0.93
P18615	0.96
Q13347	0.95
O75436	0.91
Q9UJV8	0.93
Q8NEY4	0.92
O43583	0.93
O00305	0.95
O00268	0.90
Q5THJ4	0.94
Q96HW7	0.93
O00479	0.95
P49588	0.95
P06746	0.96
P28715	0.90
Q9Y2R0	0.91
Q9H1E3	0.95
O75376	0.94
O15143	0.95
Q05639	0.94
Q8TC59	0.93
Q8N1B4	0.95
O75943	0.92
P08590	0.90
P13647	0.94
O14974	0.93
Q8WVM8	0.94
Q9HC52	0.90
O60884	0.91
O00231	0.94
Q14722	0.90
Q4U2R6	0.90
Q9UQ80	0.96
Q2TAZ0	0.90
O14530	0.93
Q6PUV4	0.94
Q8IZP6	0.91
Q9NW08	0.95
Q06323	0.91
P18858	0.96
O75394	0.90
P82094	0.93
Q9Y4I1	0.91
Q13451	0.93
P23381	0.93
Q9Y2J0	0.93
Q9NRQ5	0.93
Q99877	0.91
Q12768	0.93
Q5TCS8	0.91
O43674	0.94
A0A2R8Y4L2	0.96
Q5T5S1	0.91
P54920	0.91
P42261	0.91
P49736	0.93
O00571	0.96
P43034	0.96
Q92830	0.90
P31943	0.95
Q96GQ7	0.96
Q9UJ98	0.93
Q7Z3Z3	0.93
O95707	0.95
Q8WVK2	0.96
P10644	0.90
P52566	0.95
P31948	0.92
Q8TES7	0.95
Q9Y623	0.94
P36575	0.93
Q8NCU8	0.92
O15056	0.90
O60244	0.91
P49848	0.91
Q9H7D0	0.93
P0DQW0	0.93
Q9NX24	0.95
Q14566	0.95
Q9P0M9	0.92
O95391	0.96
Q8IX18	0.91
Q7L590	0.95
Q9Y2D4	0.92
Q15542	0.93
O43520	0.92
Q9Y247	0.93
Q13362	0.92
Q9Y5B9	0.96
Q15645	0.93
Q9BRT6	0.96
Q9Y314	0.94
Q9H0C2	0.94
Q68E01	0.90
P49720	0.96
Q9Y2L1	0.96
Q7Z4N2	0.93
P15927	0.94
P25786	0.90
Q92621	0.94
Q16623	0.91
P05787	0.93
Q7L2H7	0.91
O75695	0.94
P11217	0.91
Q9P225	0.91
Q8N684	0.94
Q8N8A6	0.92
P52701	0.91
O43181	0.90
P31930	0.93
Q9H5V9	0.94
P14927	0.92
P61266	0.91
Q9HD34	0.90
Q86SX6	0.92
P53990	0.91
O14737	0.96
P21283	0.94
Q9NRL3	0.92
Q8NAV1	0.95
P35659	0.95
O75152	0.94
Q9UL03	0.92
O00189	0.95
Q9BRD0	0.94
Q8WUD4	0.95
P35609	0.92
Q15853	0.93
Q9Y6M7	0.92
Q96EU6	0.95
P38117	0.94
Q9UKJ3	0.94
P60059	0.93
Q9BPW8	0.92
P09669	0.93
Q86SE5	0.95
Q5VTE0	0.94
Q92989	0.95
O95602	0.93
Q9NVU7	0.96
Q9UI26	0.92
Q9P2D3	0.95
Q9NPF5	0.94
Q7Z4T9	0.91
Q13895	0.94
Q9Y6Y8	0.91
A2AJT9	0.95
Q8IWX8	0.93
Q16543	0.96
P57721	0.94
P09104	0.94
Q9P016	0.92
P02511	0.95
Q92620	0.95
Q9P2N5	0.96
Q10567	0.95
O75475	0.95
P63151	0.94
Q96EX1	0.95
Q4G0X9	0.94
P82932	0.94
Q8WZA0	0.92
Q9Y241	0.92
Q9UKA9	0.93
Q13948	0.93
Q93074	0.94
Q9Y2T2	0.95
Q13595	0.96
Q12972	0.92
Q13367	0.95
Q9BWT3	0.92
Q14966	0.93
Q15020	0.95
O43684	0.94
O75528	0.90
Q9BRU9	0.95
P61221	0.96
P62945	0.96
Q13123	0.97
Q8NCE0	0.90
O94811	0.92
Q9NZ63	0.96
O75822	0.96
Q92688	0.95
Q00872	0.96
Q5T655	0.94
B2RPK0	0.91
P48047	0.95
Q9H9E3	0.94
P07951	0.92
Q14241	0.94
P09493	0.91
Q9BQ95	0.94
P13010	0.93
P11388	0.95
Q5M9Q1	0.94
Q9NQ50	0.93
P39687	0.95
Q9NVZ3	0.90
Q8TDR0	0.94
Q9UBC3	0.92
Q5VWX1	0.97
P48444	0.96
P21579	0.96
P52179	0.94
Q15650	0.90
Q8TBF4	0.96
Q8TAA3	0.91
Q96Q05	0.93
P09525	0.92
O43681	0.96
Q9NX55	0.94
P36543	0.94
O60828	0.92
Q8WU68	0.94
O95639	0.91
Q9BZK7	0.94
Q5VTR2	0.95
O43159	0.91
Q9BW72	0.91
Q8TDI0	0.95
P22090	0.96
Q9BRT9	0.92
Q8NFX7	0.92
Q9NSD9	0.96
Q9Y2Q0	0.90
Q15006	0.95
Q96H20	0.92
Q9NRL2	0.92
Q15651	0.96
Q9BSJ2	0.94
P84243	0.90
Q02952	0.95
Q8IYD8	0.93
Q8ND04	0.90
Q02410	0.92
Q0ZGT2	0.95
P17540	0.92
Q86TM3	0.92
Q9NUW8	0.91
O15294	0.91
P02489	0.93
Q13601	0.96
Q16560	0.95
Q6P1L8	0.93
O94906	0.95
P49336	0.90
Q9NY12	0.96
P23258	0.94
P02549	0.91
P50552	0.91
Q03164	0.92
Q8N1G1	0.94
Q58FF7	0.92
P31323	0.91
Q9NQV6	0.90
Q14320	0.95
Q8WYA0	0.95
Q9H6R0	0.93
Q9BWH6	0.90
Q8WVI0	0.95
P07197	0.95
O75604	0.92
Q9BZK3	0.90
Q5VZE5	0.95
Q03468	0.94
P15531	0.90
Q9Y333	0.95
Q8IWZ6	0.94
O43815	0.94
Q9Y3A4	0.95
Q641Q2	0.95
Q96H22	0.90
Q9Y230	0.95
P55039	0.91
Q92771	0.91
Q96MW1	0.92
O15235	0.94
O15318	0.96
P14635	0.91
Q9Y618	0.93
Q9BYD6	0.95
Q9UFH2	0.92
Q9P2L0	0.92
Q8WW12	0.92
Q14643	0.94
Q00688	0.92
Q99549	0.92
Q6PII3	0.96
P31350	0.96
Q5VUA4	0.95
Q6UB98	0.93
O95168	0.92
Q5MNZ9	0.92
Q8N9Q2	0.92
Q96QR8	0.96
Q08209	0.95
Q9UPS6	0.92
P08133	0.90
Q9UNP9	0.90
P14867	0.95
Q9Y4D1	0.90
Q9NWV4	0.94
Q15291	0.91
Q9BZE1	0.95
Q13618	0.95
Q86VZ2	0.92
P16402	0.95
Q5VIR6	0.95
P51003	0.91
Q8IWV7	0.91
Q86Y56	0.94
Q96EP5	0.94
Q8N806	0.90
Q96AT1	0.95
O95478	0.97
Q7Z4L5	0.92
Q8TAP9	0.93
Q9BRR8	0.95
Q9UDT6	0.91
P16403	0.96
Q96JH7	0.92
Q5VW32	0.91
Q9Y6V7	0.93
Q14571	0.93
P48454	0.94
Q02641	0.93
Q15061	0.93
Q13619	0.95
Q86YW9	0.93
Q9BTC0	0.92
Q8WUM4	0.95
P48668	0.93
O00410	0.91
Q9UHR5	0.94
Q9H9C1	0.91
Q969L4	0.96
Q9NTK5	0.94
Q8TCS8	0.96
Q9NVI1	0.93
Q9NQI0	0.94
Q96MT7	0.91
Q13616	0.95
Q9H936	0.91
Q96NG3	0.92
Q08170	0.96
Q9NXG2	0.95
Q969S9	0.90
O95232	0.96
Q9BYX4	0.92
P48788	0.92
Q13573	0.95
P47869	0.94
Q86WR0	0.96
Q96S94	0.94
O75525	0.97
Q9Y4C8	0.96
Q9UBT2	0.92
P56211	0.95
Q8NEY8	0.91
Q2YD98	0.92
Q92522	0.93
O00487	0.90
Q7Z3B4	0.91
P53618	0.96
Q99832	0.94
O43396	0.92
Q9UKF6	0.95
Q9BS92	0.90
P51531	0.93
Q9H501	0.96
O95749	0.91
Q8TF65	0.91
Q9Y2P8	0.93
Q92608	0.93
O00294	0.93
Q76FK4	0.94
Q13472	0.92
Q9BVA1	0.90
Q9UK58	0.94
Q9H0K4	0.90
P37198	0.91
P54278	0.92
P23025	0.96
Q8IVN3	0.93
Q8IWZ8	0.94
Q9P013	0.96
Q8IYB3	0.96
P49591	0.95
Q01780	0.95
Q9Y6G9	0.95
P51530	0.93
Q96CF2	0.92
Q9BXS5	0.97
Q8IWX7	0.94
Q13416	0.93
Q9UBB6	0.91
P42338	0.91
O95757	0.92
Q6ZMW3	0.92
Q8TAD8	0.96
Q9Y3A5	0.96
Q9Y3D3	0.92
Q9Y2V7	0.93
P50993	0.93
Q15019	0.93
Q3ZCQ8	0.91
Q9UNE7	0.91
Q4G0J3	0.95
Q8N5C6	0.95
P63162	0.96
Q14527	0.93
Q92905	0.92
Q8N3C0	0.92
P33778	0.90
P55201	0.93
A6NDE4	0.90
Q6STE5	0.93
P13994	0.95
Q15366	0.93
Q13144	0.91
O14983	0.94
Q9UBW8	0.94
O60293	0.94
P62854	0.96
P10523	0.95
B7ZW38	0.92
Q96EE3	0.90
P21675	0.95
Q8N9R8	0.91
P11137	0.93
Q9H4Z3	0.90
Q13107	0.90
Q9H7Z3	0.95
Q9Y5K5	0.95
Q9UEE9	0.96
Q07283	0.94
Q14764	0.93
P61158	0.93
Q9NZM1	0.94
Q969H6	0.93
Q9UNX4	0.95
Q6ZRV2	0.91
O43676	0.91
Q08043	0.92
Q9NRF9	0.93
Q9UKY7	0.95
O95619	0.96
Q56P03	0.94
Q53F19	0.96
P40818	0.92
P78559	0.95
P60900	0.93
P35250	0.96
P51513	0.95
Q8TBB5	0.94
Q12929	0.91
Q8WVC0	0.96
P49589	0.93
O60870	0.96
Q9BRP8	0.92
Q9Y4E1	0.95
Q14568	0.94
Q9UMY4	0.94
Q8N2M8	0.96
Q04206	0.93
Q9BUI4	0.92
Q8IVF4	0.93
Q9BY42	0.92
Q92901	0.96
Q3SYG4	0.93
Q9H8V3	0.92
Q8WZ42	0.94
Q86UE8	0.90
Q06609	0.94
Q00005	0.93
Q9Y237	0.96
Q9H6K4	0.93
Q9H9Y6	0.92
P11055	0.92
P78345	0.92
Q68CQ4	0.95
Q8TAE8	0.95
Q9UHD1	0.93
Q7Z3J2	0.94
Q01085	0.90
Q14696	0.93
P20020	0.90
Q9H6N6	0.95
Q9GZR7	0.96
P42568	0.91
Q8NFJ9	0.91
Q8N3U4	0.95
P00558	0.95
Q96NC0	0.96
Q8NEZ3	0.93
Q8NDG6	0.93
Q96BK5	0.92
P49321	0.95
Q9GZU8	0.93
P82979	0.96
O15042	0.96
O75554	0.93
P50995	0.90
Q14331	0.95
O14526	0.91
P12270	0.93
Q5T2E6	0.91
Q5TC82	0.93
Q86SE8	0.91
